# Supplementary material for: miR-155-5p Silencing Does Not Alter BTLA Molecule Expression in CLL T Cells: Implications for Targeted Immunotherapy
Source: Biomolecules. 2025 Oct 24;15(11):1499. doi: 10.3390/biom15111499 (PMC12650147; doi:10.3390/biom15111499)
Supplement: Supplementary file 1 [file biomolecules-15-01499-s001.zip]

Archive with 1 entries (1 files):
- biomolecules-3874048-supplementary.pdf
